# Supplementary material for: Effects of nursing visits on primary nursing: An evaluation study in an intensive care unit
Source: Med Klin Intensivmed Notfmed. 2024 Jun 25;119(7):564–73. [Article in German] doi: 10.1007/s00063-024-01163-7 (PMC11461771; doi:10.1007/s00063-024-01163-7)
Supplement: Supplementary file 1 — ESM1: Qualifikation und Berufserfahrung der teilnehmenden Pflegenden in t1, ESM2: Tabellen mit detaillierten Ergebnissen zu weiteren Auswirkungen und Rahmenbedingungen der Pflegevisite [file 63_2024_1163_MOESM1_ESM.xlsx]

## Sheet: ESM 1
Qualifikation (Mehrfachantworten möglich; n=47)
	3-jährige Ausbildung	Bachelorstudium in der Pflege	FWB	Praxisanleitung
n	20	13	20	7
%	0.425532	0.276596	0.425532	0.148936
Berufserfahrung (n=47)
	<2Jahre	>2-<5 Jahre	>5-10 Jahre	>10 Jahre
n	3	9	17	18
%	0.0638298	0.191489	0.361702	0.382979
ESM 1: Qualifikation und Berufserfahrung der teilnehmenden Pflegenden in t1 FWB: Weiterbildung Intensivpflege und Anästhesie

## Sheet: ESM 2
Woran würdest du die verbesserte Pflegequalität festmachen (Mehrfachnennung möglich)?
	Standards wurden eingehalten, z.B. bei Verbänden	Es wird patientinnen- und patientenorientierter gepflegt	Verbesserung der Dokumentation	Sicherer Umgang mit den Patientinnen und Patienten	Sonstiges	k.A.
Gesamt n t1	10	37	12	12	7	0
Gesamt t1 % (n=47)	0.213	0.787	0.255	0.255	0.148936	0
Gesamt t0 n	13	30	17	11	6	5
Gesamt t0 % (n=44)	0.295455	0.681818	0.386364	0.25	0.136364	0.113636
Wie häufig würdest du die Pflegevisite durchführen?
	Einmal wöchentlich	Täglich	Alle zwei bis sieben Tage	Acht bis Vierzehntägig	k.A.
Gesamt n t1	33	1	0	11	2
Gesamt t1 % (n=47)	0.702128	0.0212766	0	0.234043	0.0425532
Gesamt t0 n	33	1	7	2	1
Gesamt t0 % (n=44)	0.75	0.0227273	0.159091	0.0454545	0.0227273
Gab es von den Visiteurinnen und Visiteuren ein spezifisches stationsinternes Schulungsangebot oder spezielle Hinweise zur innerbetrieblichen Fortbildung nach der Pflegevisite?
	Ja	Nein	k.A.
Gesamt t1 n	2	41	2
Gesamt t1 % (n=45)	0.0444444	0.911111	0.0444444
Gesamt t0 n	13	14	3
Gesamt t0 % (n=30)	0.433333	0.466667	0.1
Hast du von deinen Visiteurinnen und Visiteuren nach der PV ein spezifisches Feedback erhalten?
	Ja	Nein	k.A.
Gesamt t1 n	24	21	0
Gesamt t1 % (n=45)	0.533333	0.466667	0
Gesamt t0 n	21	7	2
Gesamt t0 % (n=30)	0.7	0.233333	0.0666667
Falls ja: Hat dir das Feedback für dein weiteres pflegerisches Handeln geholfen?
	Ja	Nein	k.A.
Gesamt t1 n	18	4	2
Gesamt t1 % (n=24)	0.75	0.166667	0.0833333
Gesamt t0 n	21	0	0
Gesamt t0 % (n=21)	1	0	0
Hat dir die Patientinnen- und Patientenvorstellung in der Pflegevisite geholfen, deine Übergaben zu optimieren?
	Ja	Nein	k.A.
Gesamt t1 n	22	21	2
Gesamt t1 % (n=45)	0.488889	0.466667	0.0444444
Gesamt t0 n	16	12	2
Gesamt t0 % (n=30)	0.533333	0.4	0.0666667
